# Supplementary material for: Ag85a-S2 Activates cGAS-STING Signaling Pathway in Intestinal Mucosal Cells
Source: Vaccines (Basel). 2022 Dec 16;10(12):2170. doi: 10.3390/vaccines10122170 (PMC9785823; doi:10.3390/vaccines10122170)
Supplement: Supplementary file 1 [file vaccines-10-02170-s001.zip]

Archive with 1 entries (1 files):
- vaccines-2066318-supplementary.pdf
